# Supplementary material for: Mutations in Podospora anserina MCM1 and VelC Trigger Spontaneous Development of Barren Fruiting Bodies
Source: J Fungi (Basel). 2024 Jan 19;10(1):79. doi: 10.3390/jof10010079 (PMC10819945; doi:10.3390/jof10010079)
Supplement: Supplementary file 1 [file jof-10-00079-s001.zip]

Archive with 4 entries (4 files):
- jof-2783895-supplementary1/Supporting Information Fig S1.pdf
- jof-2783895-supplementary1/Supporting Information Fig. S2 and Table S2.pdf
- jof-2783895-supplementary1/Supporting Information Fig. S3.pdf
- jof-2783895-supplementary1/Supporting Information Table S1 revue.pdf
